# Supplementary material for: Ethylhexylglycerin Impairs Membrane Integrity and Enhances the Lethal Effect of Phenoxyethanol
Source: PLoS One. 2016 Oct 26;11(10):e0165228. doi: 10.1371/journal.pone.0165228 (PMC5082626; doi:10.1371/journal.pone.0165228)
Supplement: S1 Dataset — Table A: Raw data for Fig 1.Table B: Raw data for Fig 2. Table C: Raw data for Fig 3. Table D: Raw data for Fig 4. Table E: Raw data for calculating percentages of E.coli permeable to LIVE/DEAD staining (XLSX) [file pone.0165228.s001.xlsx]

## Sheet: Table A
Concentration (EUX)	Time (min)	Log reduction
		EUX	PE	EHG
0.75	5	5.32222	0.274944	-0.0413927
1.25	5	5	2.10474	0.00513964
1.5	5	5	4.24304	-0.0876144
0.75	30	5	0.353736	-0.0343689
1.25	30	5	5	0.0543577
1.5	30	5	5	0.154902
0.75	180	5	0.311495	0.0457575
1.25	180	5		0.321964
1.5	180	5	5	4.23045
0.75	1440	5	2.14054	0.84217
1.25	1440	5	5	5
1.5	1440	5	5	5
1.25	5	3.48		1.37774
1.5	5	5		2.09177
1.5	30	5		2.6
1.5	180	5		3.1
1.25	180	5		2.8
0.75	5		0.0362122	0.0677518
1.25	5		1.6138	0.0850108
1.5	5		1.30833	0.0404287
0.75	30		-0.0280287	0.0649408
1.25	30		3.07918	0.165367
1.5	30			0.664208
0.75	180			-0.0457575
1.25	180		5	0.0511525
1.5	180		5	5
0.75			2.57	1.04043
0.75	1440		0.244125
1.25	1440		5	4.77815
1.5	1440		5	5
1.25	5			0.1
1.5	5			-0.1
1.25	30			0
1.5	30			0
1.25	180			0.5
1.5	180			0.8
1.25	1440			1.8
1.5	1440			1.6
0.75	5	2.1707	0.066344	-0.201645
1.25	5		1.01472	0.0413927
1.5	5		3.74072	0.054621
0.75	30		0.0791812	-0.113943
1.25	30		3.09241	0.0457575
1.5	30		5	0.450328
0.75	180			-0.463757
1.25	180		5	0.235213
1.5	180		5	4.57157
0.75	1440		0.246672	0.679665
1.25	1440		5	3.8653
1.5	1440		5	3.8653
1.25	5			0.1
1.5	5			0.1
1.25	30			0.1
1.5	30			0.1
1.25	180			0.2
1.5	180			2.1
1.25	1440			1.9
1.5	1440			1.9

## Sheet: Table B
Concentration (EUX)	Exposure time	Absorbance
		EUX	PE	EG
0.75	5 min	2.58	2.76	2.76
1.25	5 min	2.3	2.62	2.78
1.5	5 min	2.12	2.6	2.85
0.75	5 min	1.33	1.35	1.36
1.25	5 min	1.17	1.38	1.37
1.5	5 min	1.23	1.4	1.43
0.75	5 min	2.65	2.89	2.92
1.25	5 min	2.35	2.77	2.63
1.5	5 min	2.29	2.75	2.59
0.75	30 min	2.52	2.72	2.84
1.25	30 min	1.9	2.53	2.71
1.5	30 min	1.59	2.52	2.66
0.75	30 min	1.31	1.39	1.38
1.25	30 min	0.94	1.34	1.39
1.5	30 min	0.88	1.32	1.4
0.75	30 min	2.6	2.89	3
1.25	30 min	1.81	2.78	2.86
1.5	30 min	1.74	2.67	2.43
0.75	3h	2.61	2.76	2.93
1.25	3h	1.72	2.67	2.58
1.5	3h	1.69	2.55	2.58
0.75	3h	1.39	1.35	1.38
1.25	3h	0.97	0.37	1.4
1.5	3h	0.9	1.31	1.31
0.75	3h	2.54	2.75	2.8
1.25	3h	1.66	2.46	2.49
1.5	3h	1.82	2.69	2.27
0.75	24 h	1.92	2.55	2.24
1.25	24 h	1.77	2.08	1.99
1.5	24 h	1.77	1.89	1.84
0.75	24 h	0.85	1.15	1.05
1.25	24 h	0.86	1.23	1.11
1.5	24 h	0.87	0.91	1.04
0.75	24 h	1.85	2.46	2.3
1.25	24 h	1.71		1.71
1.5	24 h	2	1.91	1.56

## Sheet: Table C
Experiment no	Exposure time	ATP-content
		Control	0,75% EUX	1,50% EUX	0,68% PE	1,35% PE	0,075% EHG	0,15% EHG
A	5	140035	16642	22344	6586	12303	70072	11156
A	5	135964	15112	22520	6394	11862	72041	11799
A	5	132869	15533	20681	5975	11116	70102	11910
A	30	240038	15184	19672	11255	14325	20962	19223
A	30	237431	15182	20857	12713	14677	25071	19387
A	30	231990	15442	18431	12928	14472	33569	13165
B	5	173681	22886	26173	10053	19866	30385	40023
B	5	177893	24847	27777	11339	19488	31350	23841
B	5	170222	23330	25135	12753	20494	28433	24060
B	30	181085	18658	27512	3744	15254	9293	149935
B	30	177895	19094	23372	3806	15092	9300	25260
B	30	176567	19471	25174	3456	13931	9046	21466
C	5	172080	21073	28039	15705	25017	71939	54856
C	5	167142	25388	27593	18724	23454	66140	82965
C	5	169016	26272	24235	18030	25633	63885	30952
C	30	181069	18855	24735	5816	19184	17483	41665
C	30	178883	18199	22507	5952	18186	19432	31165
C	30	173784	17753	24167	5932	18560	16578	60486

## Sheet: Table D
Sample: Biocide/conc	Time	pH Before	pH After
Control	5 min	8.13	3.63
Control	5 min	8.15	3.33
EUX0.750	5 min	7.88	4.58
EG0.075	5 min	8.1	4.46
PE0.680	5 min	7.92	4.22
Control	5 min	8.24	3.85
Control	5 min	8.23	3.9
Control	3 h	8.5	4.86
Control	3 h	8.4	5
EUX0.750	3 h	7.32	4.01
EG0.075	3 h	8.45	4.96
PE0.680	3 h	7.3	3.87
Control	3 h	8.4	4.71
Control	3 h	8.4	4.52
Control	24 h	8.93	4
Control	24 h	9	4.33
EUX0.750	24 h	6.56	3.32
EG0.075	24 h	8.69	4.5
PE0.680	24 h	6.57	3.13
Control	24 h	8.92	4.01
Control	24 h	8.94
Control	5 min	7.28	3.59
Control	5 min	7.5	3.8
EG0.075	5 min	7.45	4.62
EUX0.750	5 min	7.1	4.34
PE0.680	5 min	7.2	4.35
Control	5 min	7.21	3.67
Control	5 min	7.5	3.68
Control	3 h	7.84	4.49
Control	3 h	7.86	4.4
EG0.075	3 h	7.79	4.79
EUX0.750	3 h	6.85	4.52
PE0.680	3 h	6.94	4.38
Control	3 h	7.74	4.5
Control	3 h	7.64	4.57
Control	24 h	8.16	4.35
Control	24 h	8.21	4.3
EG0.075	24 h	7.99	4.29
EUX0.750	24 h	6.4	4.07
PE0.680	24 h	6.4	3.79
Control	24 h	8.16	4.39
Control	24 h	8.15	4.47
Control	5 min	7.35	3.91
Control	5 min	7.46	3.92
PE0.680	5 min	7.19	4.75
EUX0.750	5 min	7.15	4.72
EG0.075	5 min	7.44	4.65
Control	5 min	7.74	3.99
Control	5 min	7.52	4.05
Control	3 h	7.93	3.99
Control	3 h	7.88	3.97
PE0.680	3 h	6.93	3.91
EUX0.750	3 h	6.93	4.14
EG0.075	3 h	7.84	4.2
Control	3 h	7.95	3.81
Control	3 h	7.91	3.84
Control	24 h	8.1	3.84
Control	24 h	8.07	3.92
PE0.680	24 h	6.74	3.72
EUX0.750	24 h	6.46	3.84
EG0.075	24 h	8.05	3.94
Control	24 h	8.11	3.93
Control	24 h	8.16	3.92

## Sheet: Table E
	Biocide	Time	Approx Number red	Approx Number green	% permeable	Size red	Size green
E. coli	Control	24 hrs	100	100	50	medium	medium
E. coli	EHG	24 hrs	100	100	50	medium	medium
E. coli	PE	24 hrs	200	50	80	large	medium
E. coli	EUX	24 hrs	200	0	100	medium	NA
E. coli	Control	24 hrs	10	200	4.7619	medium	medium
E. coli	EHG	24 hrs	100	100	50	small/medium	large
E. coli	PE	24 hrs	30	200	13.0435	medium	large
E. coli	EUX	24 hrs	100	30	76.9231	medium	small
